# Supplementary material for: The Therapeutic Effects of SP-8356, a Verbenone Derivative, with Multimodal Cytoprotective Mechanisms in an Ischemic Stroke Rat Model
Source: Int J Mol Sci. 2024 Nov 27;25(23):12769. doi: 10.3390/ijms252312769 (PMC11641512; doi:10.3390/ijms252312769)
Supplement: Supplementary file 1 [file ijms-25-12769-s001.zip]

Archive with 1 entries (1 files):
- ijms-3285099-supplementary.pdf
